# Supplementary material for: A Workflow for Assessing Particle Counts of Mixed Micro- and Nanoplastics in Exposed Laboratory Animals
Source: Nanomaterials (Basel). 2025 May 28;15(11):812. doi: 10.3390/nano15110812 (PMC12158161; doi:10.3390/nano15110812)
Supplement: Supplementary file 1 [file nanomaterials-15-00812-s001.zip]

Archive with 1 entries (1 files):
- nanomaterials-3633569-supplementary.pdf
